# Supplementary material for: Identification of Robust Protein Associations With COVID-19 Disease Based on Five Clinical Studies
Source: Front Immunol. 2022 Jan 25;12:781100. doi: 10.3389/fimmu.2021.781100 (PMC8821526; doi:10.3389/fimmu.2021.781100)
Supplement: Supplementary file 1 [file DataSheet_1.zip]

Archive with 1 entries (1 files):
- SuppData.html
